# Supplementary material for: Survival Comparison of Different Operation Types for Middle Bile Duct Cancer: Bile Duct Resection versus Pancreaticoduodenectomy Considering Complications and Adjuvant Treatment Effects
Source: Cancers (Basel). 2024 Jan 10;16(2):297. doi: 10.3390/cancers16020297 (PMC10814212; doi:10.3390/cancers16020297)
Supplement: Supplementary file 1 [file cancers-16-00297-s001.zip]

Archive with 1 entries (1 files):
- cancers-2764566-supplementary.pdf
